# Supplementary material for: Standardization of electrolyte leakage data and a novel liquid nitrogen control improve measurements of cold hardiness in woody tissue
Source: Plant Methods. 2021 May 22;17:53. doi: 10.1186/s13007-021-00755-0 (PMC8140579; doi:10.1186/s13007-021-00755-0)
Supplement: Supplementary file 2 — Additional file 2: Tables containing additional information of models tested and data (re-)analysis. Table S1. Parameters, error (in parentheses), and pseudo-R2 for models of freezing damage as measured by A-D) electrolyte leakage or E) visual observation of cambial browning. Models are fit to A-C, E) a general logistic curve or D) a Gompertz curve as described in the text. Table S2. Maximum freezing-induced leakage (%) attained across several electrolyte leakage studies. Mean separations reflect outcomes of Tukey's HSD post-hoc tests (α = 0.05). A) Data for maple (Acer spp.) species included in the present study. Percentages indicate leakage following immersion in liquid nitrogen divided by leakage following boiling. Superscripts reflect species differences among means. B) Data for oak (Quercus spp.) species from Fallon and Cavender-Bares' [11] study. Percentages indicate leakage following freezing to -40℃ (the lowest freezing temperature used in the study) divided by leakage following boiling. Superscripts reflect differences among means of species-treatment combinations. C) Data for a variety of species assessed during three times of year extracted from supplementary figures from Kreyling et al. [10]. Percentages indicate leakage following immersion in liquid nitrogen divided by leakage following boiling. Two axes of mean separation are presented. Differences among species within the same sampling month are indicated by lowercase letters. Differences among sampling months for a single species are indicated by uppercase letters. Color coding (red to blue) highlights species and temporal patterns in maximum freezing-induced leakage in the Kreyling et al. data. Table S3. Results from Type III ANOVA of linear models assessing the consequences of species (A. caudatifolium vs. A. campestre), control type (boiling at 120C, boiling at 125 C, or liquid nitrogen immersion), and incubation time (1, 2, 5, or 7 days post-treatment) on A) conductivity after experimental freezi [file 13007_2021_755_MOESM2_ESM.xlsx]

## Sheet: Additional file 2A
Additional file 2A. Parameters, error (in parentheses), and pseudo-R2 for models of freezing damage as measured by A-D) electrolyte leakage or E) visual observation of cambial browning. Models are fit to A-C, E) a general logistic curve or D) a Gompertz curve as described in the text.
Species	A) Anderson					B) Flint
	b	c	d	u	R2pseudo	b	c	d	u	R2pseudo
A. campestre	-4.57 (1.00)	0.142 (0.015)	0.420 (0.016)	35.07 (2.13)	0.76	-4.67 (0.83)	c = 0	32.16 (1.63)	35.15 (1.67)	0.8
A. caudatifolium	-10.23 (4.80)	0.097 (0.017)	0.436 (0.01)	21.49 (0.73)	0.88	-10.65 (5.26)		37.22 (1.02)	21.46 (0.66)	0.85
A. davidii	-6.02 (1.31)	0.089 (0.017)	0.460 (0.014)	26.65 (1.05)	0.86	-6.29 (1.21)		40.28 (1.38)	26.76 (0.88)	0.9
A. hyrcanum	-3.35 (0.93)	0.127 (0.018)	0.449 (0.031)	32.65 (2.77)	0.81	-3.43 (0.74)		36.37 (2.95)	32.34 (2.32)	0.82
A. negundo	-2.31 (0.75)	0.077 (0.022)	0.437 (0.049)	33.04 (4.64)	0.86	-2.50 (0.61)		37.22 (4.11)	33.13 (4.02)	0.83
A. platanoides	-3.80 (1.38)	0.155 (0.019)	0.398 (0.022)	34.88 (2.97)	0.85	-3.47 (0.82)		29.76 (2.29)	34.27 (2.45)	0.86
A. pseudoplatanus	-5.79 (1.56)	0.075 (0.016)	0.351 (0.013)	29.52 (1.61)	0.87	-6.03 (1.51)		29.37 (1.36)	29.68 (1.40)	0.87
A. rubrum	-4.81 (2.11)	0.098 (0.017)	0.309 (0.013)	24.22 (2.18)	0.75	-5.19 (2.26)		23.12 (1.36)	24.06 (1.86)	0.72
A. saccharum	-4.23 (1.68)	0.084 (0.019)	0.317 (0.019)	34.92 (2.77)	0.7	-3.81 (1.08)		26.36 (2.00)	34.5 (2.53)	0.73
A. spicatum	-2.97 (0.84)	0.071 (0.02)	0.359 (0.023)	30.54 (2.89)	0.79	-2.97 (0.70)		31.15 (2.33)	30.6 (2.54)	0.82
A. tataricum	-3.02 (0.92)	0.106 (0.022)	0.358 (0.021)	28.68 (3.22)	0.69	-2.88 (0.72)		29.08 (2.23)	28.07 (2.51)	0.78
A. tegmentosum	-4.49 (1.02)	0.099 (0.018)	0.376 (0.012)	26.58 (1.81)	0.85	-4.41 (0.89)		30.87 (1.32)	26.5 (1.44)	0.86
	C) Limlogistic					D) LimGompertz
	b	c	d	u	R2pseudo	b	c	d	k	R2pseudo
A. campestre	-2.87 (0.36)	c = 0	d = 100	41.90 (1.67)	0.73	6.32 (1.81)	c = 0	d = 100	0.05 (0.01)	0.76
A. caudatifolium	-6.26 (1.14)			22.97 (0.72)	0.87	65.15 (49.96)			0.20 (0.04)	0.87
A. davidii	-3.91 (0.56)			29.27 (1.06)	0.85	12.12 (3.52)			0.10 (0.01)	0.91
A. hyrcanum	-3.55 (0.49)			32.27 (1.22)	0.81	8.13 (2.45)			0.08 (0.01)	0.85
A. negundo	-2.43 (0.29)			33.95 (1.59)	0.86	4.07 (0.59)			0.05 (<0.01)	0.89
A. platanoides	-3.16 (0.43)			35.23 (1.39)	0.85	6.40 (1.62)			0.06 (0.01)	0.85
A. pseudoplatanus	-4.42 (0.62)			32.14 (1.12)	0.86	17.47 (5.78)			0.10 (0.01)	0.91
A. rubrum	-3.25 (0.49)			26.63 (1.24)	0.74	7.11 (3.27)			0.09 (0.02)	0.75
A. saccharum	-3.56 (0.51)			35.98 (1.35)	0.7	8.51 (3.10)			0.07 (0.01)	0.8
A. spicatum	-3.19 (0.41)			30.09 (1.32)	0.79	6.17 (1.84)			0.07 (0.01)	0.84
A. tataricum	-2.92 (0.40)			28.42 (1.39)	0.69	5.35 (1.62)			0.07 (0.01)	0.81
A. tegmentosum	-3.72 (0.54)			27.60 (1.13)	0.84	9.83 (3.51)			0.10 (0.01)	0.86
	E) Visual Damage
	b	c	d	u	R2pseudo
A. campestre	-5.48 (1.17)	c = 0	d = 100	46.03 (1.58)	0.8
A. caudatifolium	-22.52 (30.68)			30.45 (0.63)	0.98
A. davidii	-5.07 (1.05)			29.29 (1.21)	0.8
A. hyrcanum	-12.14 (3.62)			38.44 (0.75)	0.87
A. negundo	-9.01 (2.00)			30.43 (0.60)	0.91
A. platanoides	8.69 (2.29)			36.24 (1.00)	0.84
A. pseudoplatanus	-8.4 (1.71)			39.01 (0.96)	0.86
A. rubrum	-8.93 (2.48)			28.67 (0.79)	0.92
A. saccharum	-4.93 (0.76)			38.76 (1.20)	0.85
A. spicatum	-12.45 (2.74)			37.14 (0.77)	0.91
A. tataricum	-6.83 (1.69)			27.16 (0.97)	0.83
A. tegmentosum	-5.59 (0.92)			27.03 (0.93)	0.86

## Sheet: Additional file 2B
Additional file 2B. Maximum freezing-induced leakage (%) attained across several electrolyte leakage studies. Mean separations reflect outcomes of Tukey's HSD post-hoc tests (𝛼 = 0.05). A) Data for maple (Acer spp.) species included in the present study. Percentages indicate leakage following immersion in liquid nitrogen divided by leakage following autoclaving. Superscripts reflect species diffe…
A) Species	% Leakage			C) Species		% Leakage (November)	Species diff. within month	Diff. by month w/in species	% Leakage (February)	Species diff. within month	Diff. by month w/in species	% Leakage (March)	Species diff. within month	Diff. by month w/in species
A. campestre	51bc			Abies alba		56.667	cdefgh	A	40	abcdefg	A	50	cd	A
A. caudatifolium	59abc			Abies cephalonica		61.667	bcdefg	A	56.667	abcdefg	A	68.333	abcd	A
A. davidii	62ab			Abies grandis		76.667	abc	A	63.333	abcde	A	55	bcd	A
A. hyrcanum	46c			Abies nordmanniana		60	cdefg	A	51.667	abcdefg	A	43.333	d	A
A. negundo	58bc			Acer platanoides		45	defgh	AB	40	abcdefg	B	58.333	abcd	A
A. platanoides	66a			Acer pseudoplatanus		60	cdefg	A	60	abcdef	A	68.333	abcd	A
A. pseudoplatanus	48bc			Calocedrus decurrens		63.333	bcdef	A	63.333	abcde	A	71.667	abc	A
A. rubrum	58abc			Cedrus libani		71.667	abc	A	66.667	abcd	A	75	abc	A
A. saccharum	55bc			Fagus orientalis		86.667	ab	A	70	abc	A	85	a	A
A. spicatum	54bc			Fagus sylvatica		80	abc	A	75	a	A	81.667	ab	A
A. tataricum	57bc			Fraxinus excelsior		38.333	fgh	AB	33.333	cdefg	B	48.333	cd	A
A. tegmentosum	55bc			Larix decidua		56.667	cdefgh	A	31.667	defg	A	50	cd	A
				Picea abies		61.667	bcdefg	A	20	g	B	60	abcd	A
				Pinus nigra		43.333	efgh	AB	28.333	efg	B	65	abcd	A
B) Species	Treatment	% Leakage		Pinus peuce		36.667	gh	A	30	defg	A	55	bcd	A
Q. arizonica	Acclimated	69b		Pinus ponderosa		66.667	bcde	A	38.333	abcdefg	A	65	abcd	A
	Unacclimated	90a		Pinus sylvestris		31.667	h	B	25	fg	B	60	abcd	A
Q. emoryi	Acclimated	91a		Pseudotsuga menziesii		58.333	cdefg	A	60	abcdef	A	65	abcd	A
	Unacclimated	99a		Quercus petraea		61.667	bcdefg	A	50	abcdefg	AB	48.333	cd	B
Q. gambelii	Acclimated	72b		Quercus pubescens		70	abcd	A	42.5	abcdefg	A	48.333	cd	A
	Unacclimated	75b		Quercus robur		73.333	abc	A	35	bcdefg	B	60	abcd	A
Q. grisea	Acclimated	56b		Quercus rubra		71.667	abc	A	41.667	abcdefg	B	56.667	bcd	AB
	Unacclimated	106a		Sequoia sempervirens		95	a	A	71.667	ab	A	81.667	ab	A
Q. hypoleucoides	Acclimated	96a		Sequoiadendron giganteum		86.667	ab	A	55	abcdefg	B	65	abcd	AB
	Unacclimated	103a		Tilia cordata		41.667	efgh	A	31.667	defg	A	43.333	d	A
Q. rugosa	Acclimated	77b		Tilia tomentosa		38.333	fgh	A	30	defg	A	63.333	abcd	B
	Unacclimated	90a		Tsuga heterophylla		75	abc	A	45	abcdefg	B	71.667	abc	A

## Sheet: Additional file 2C
Additional file 2C. Results from Type III ANOVA of linear models assessing the consequences of species (A. caudatifolium vs. A. campestre), control type (boiling at 100C, autoclaving at 120 C, or liquid nitrogen immersion), and incubation time (1, 2, 5, or 7 days post-treatment) on A) conductivity after experimental freezing and B) conductivity after control treatment. Temperature of experimental…
A)	Term	Sum Sq	DF	F	P
	Intercept	6739	1	78.0362	<0.001
	Freezing Temperature	18420	1	213.293	<0.001
	Species	1728	1	20.0131	<0.001
	Control	143	2	0.829	0.437116
	Incubation	6923	1	80.1679	<0.001
	Species*Control	684	2	3.9607	0.019662
	Species*Incubation	917	1	10.6175	0.001198
	Control*Incubation	9	2	0.0524	0.948946
	Species*Control*Incubation	488	2	2.8251	0.060269
	Residuals	42404	491
B)	Term	Sum Sq	DF	F	P
	Intercept	129420	1	902.477	<0.001
	Freezing Temperature	126	1	0.8779	0.349226
	Species	12300	1	85.7705	<0.001
	Control	11730	2	40.8984	<0.001
	Incubation	303	1	2.1121	0.146778
	Species*Control	1394	2	4.8615	0.0081151
	Species*Incubation	942	1	6.5695	0.0106712
	Control*Incubation	2061	2	7.1859	<0.001
	Species*Control*Incubation	451	2	1.5721	0.208662
	Residuals	70412	491

## Sheet: Additional file 2D
Additional file 2D. Critical cold hardiness (T50, degrees C) estimated using the Limlogistic approach for two species, A) Acer caudatifolium and B) A. campestre with control type (boiling at 100C, autoclaving at 120 C, or liquid nitrogen immersion) and incubation time (1, 2, 5, or 7* days post-treatment) varied. Samples were collected on 29 Dec. 2020.
A) Acer caudatifolium
	Control Method	Incubation Time
		1 Day	2 Days	5 Days	7 Days*
	Autoclave 100C	-29.1	-29.1	-26.4	-24.9
	Autoclave 120C	-23.3	-29.7	-22.9	-17.9
	Liquid Nitrogen	-26.1	-28.7	-26.6	-17.4
B) Acer campestre
	Control Method	Incubation Time
		1 Day	2 Days	5 Days	7 Days
	Autoclave 100C	-22.6	-20.6	-28.1	-11.6
	Autoclave 120C	-20	-24.3	-24	-21.6
	Liquid Nitrogen	-21.5	-20.9	-22.2	-30.5
*Samples incubated for 7 days showed evidence of microbial growth.

## Sheet: Additional file 2E
Additional file 2E. Species means of critical temperatures at which tissue accrued 20% and 80% damage as measured with electrolyte leakage and calculated using the Limlogistic approach. In cases for which differences among species are significant, superscripts indicate results of a Tukey's HSD post-hoc test (𝛼 = 0.05).
Species	Limlogistic
	LT20, ℃	LT80, ℃
A. campestre	-15	-62c
A. caudatifolium	-8	-19a
A. davidii	-11	-31ab
A. hyrcanum	-12	-39ab
A. negundo	-9	-50bc
A. platanoides	-13	-45bc
A. pseudoplatanus	-13	-34ab
A. rubrum	-8	-30ab
A. saccharum	-14	-44bc
A. spicatum	-10	-36ab
A. tataricum	-8	-34ab
A. tegmentosum	-9	-31ab

## Sheet: Additional file 2F
Additional file 2F. Description of all sampled plants. Genotypes of 10 species are all accessioned individuals in the Arnold Arboretum's living collections, as detailed below. Samples of A. negundo were collected from three spontaneously occurring plants found in the Arboretum's Bussey Brook Meadow. Samples of A. platanoides were similarly collected from three spontaneous individuals growing on t…
Plant ID	Species	Accession Date	Plant Source	Country	Collection_Lat	Collection_Lon	Lollection_Alt	Garden_Lat	Garden_Lon
172-2001*B	Acer campestre	2001-04-13	National Botanic Gardens, Glasnevin, Dublin 9, Ireland	Ireland			88	42.3035	-71.1196
379-2007*A	Acer campestre	2007-07-06	Botanical Gardens and Arboretum, 613 00 Brno, Czechoslovakia	Czech Republic				42.3032	-71.1193
699-89*A	Acer campestre	1989-07-29	Botanical Garden of Iran, Tehran, Iran	Iran			1450	42.3033	-71.1199
435-84*A	Acer caudatifolium	1984-04-10	Washington Park Arboretum, Seattle, WA, United States					42.2953	-71.1234
435-84*B	Acer caudatifolium	1984-04-10	Washington Park Arboretum, Seattle, WA, United States					42.2954	-71.1233
435-84*C	Acer caudatifolium	1984-04-10	Washington Park Arboretum, Seattle, WA, United States					42.2954	-71.1234
122-2003*B	Acer davidii	2003-02-14	NACPEC Expedition to Shaanxi and Gansu, China	China	32.7884	107.656	1500	42.3033	-71.1203
126-2003*A	Acer davidii	2003-02-14	NACPEC Expedition to Shaanxi and Gansu, China	China	33.7741	108.348	2105	42.303	-71.1204
666-94*A	Acer davidii	1994-11-07	North American China Plant Exploration	China	32.4075	110.998	1200	42.3031	-71.1195
31-73*A	Acer hyrcanum	1973-01-30	Botanical Garden of the Uzbec Acade, Taschkent, Uzbec SSR, Commonwealth of Independent States	Uzbekistan				42.3035	-71.1206
31-73*B	Acer hyrcanum	1973-01-30	Botanical Garden of the Uzbec Acade, Taschkent, Uzbec SSR, Commonwealth of Independent States	Uzbekistan				42.3035	-71.1206
31-73*C	Acer hyrcanum	1973-01-30	Botanical Garden of the Uzbec Acade, Taschkent, Uzbec SSR, Commonwealth of Independent States	Uzbekistan				42.3034	-71.1205
19634*A	Acer pseudoplatanus	1925-03-13	Botanic Garden, Munich, D-8000 Munchen 19, Germany	Germany				42.3032	-71.1201
22858*B	Acer pseudoplatanus	1950-07-01	Unknown					42.3066	-71.1224
750-55*B	Acer pseudoplatanus 'Nizetii'	1955-10-30	Hillier Nurseries (Winchester) Ltd., Romsey, Hants. SO5 9PA, United Kingdom	United Kingdom				42.2931	-71.1287
207-2005*A	Acer rubrum	2005-05-31	Mrs. Irina Kadis, Arnold Arboretum, Jamaica Plain, MA, United States	United States				42.3041	-71.1204
524-2009*A	Acer rubrum	2009-09-09	Unknown via Arnold Arboretum, Jamaica Plain, MA, United States	United States				42.3032	-71.1213
567-2008*B	Acer rubrum	2008-10-16	DACK-08 Adirondack Expedition 2008	United States	44.4352	-74.2957	514	42.3039	-71.1203
187-2006*B	Acer saccharum	2006-04-26	Mr. Tim Cramer, Heritage Seedlings Nursery, Salem, OR, United States	United States				42.3043	-71.1201
246-2010*A	Acer saccharum	2010-04-13	Arnold Arboretum, Jamaica Plain, MA, United States	United States				42.3035	-71.1235
530-2008*A	Acer saccharum	2008-10-06	Arnold Arboretum, Jamaica Plain, MA, United States	United States				42.3062	-71.122
124-2005*C	Acer spicatum	2005-04-13	Mt. Holyoke College Botanic Garden, South Hadley, MA, United States	United States	44.5408	-72.8269		42.2975	-71.1217
270-2010*A	Acer spicatum	2010-05-05	DACK-08 Adirondack Expedition 2008	United States	44.4352	-74.2957	514	42.3034	-71.1207
603-2008*A	Acer spicatum	2008-10-16	DACK-08 Adirondack Expedition 2008	United States	44.1494	-73.7713	390	42.303	-71.1204
1115-76*A	Acer tataricum ssp. tataricum	1976-11-22	Mr. R. L. Gardner, Yakima, WA, United States					42.3042	-71.12
115-2000*A	Acer tataricum ssp. tataricum	2000-05-15	Botanischer Garten, 06108 Halle (Saale), Germany	Russian Federation				42.2928	-71.1295
78-2000*B	Acer tataricum ssp. tataricum	2000-03-21	National Botanic Garden of Latvia, Salaspils, Latvia	Latvia				42.2931	-71.1285
1403-77*E	Acer tegmentosum	1977-10-17	1977 Expedition to Korea and Japan, Republic of Korea	Republic of Korea	37.69	128.46		42.2951	-71.1295
33-95*B	Acer tegmentosum	1995-01-06	NACPEC Expedition to Heilongziang	China	43.8753	129.041	530	42.3035	-71.1235
531-94*A	Acer tegmentosum	1994-07-27	1977 Expedition to Korea and Japan, and Republic of Korea	Republic of Korea				42.3033	-71.1204
